# Supplementary material for: PPDPF alleviates hepatic steatosis through inhibition of mTOR signaling
Source: Nat Commun. 2021 May 24;12:3059. doi: 10.1038/s41467-021-23285-8 (PMC8144412; doi:10.1038/s41467-021-23285-8)
Supplement: Supplementary file 4 — Supplementary Data 1 [file 41467_2021_23285_MOESM4_ESM.xlsx]

## Sheet: Sheet1
			Fig.2e
			GTT	WT-NC					LKO-NC					p-value		WT-HFD					LKO-HFD					p-value
			0	9.4	7.3	10.3	8.7	11.8	10.1	8.3	9.2	9.8	11.8	0.7301	Two tailed unpaired Student’s t-test	13.3	9.6	10.6	11.1	11.4	14.4	12.2	14.4	12.8	13.7	0.0153	Two tailed unpaired Student’s t-test
			30	19.3	19.7	15.8	16.1	16.8	16.3	20.1	21.5	19.6	18.3	0.214	Two tailed unpaired Student’s t-test	26.2	23.9	22.2	24.3	23.8	28.8	26.4	25.9	25.2	27.2	0.0186	Two tailed unpaired Student’s t-test
			60	15.8	16.7	19.1	15.4	15.1	20.2	20.7	20.7	14.1	16.1	0.2459	Two tailed unpaired Student’s t-test	24.6	22.4	20.6	22.3	23.2	26.3	25.5	24.5	24.6	25.3	0.0071	Two tailed unpaired Student’s t-test
			90	13.2	11.1	14.8	14.4	13.2	14.2	13.9	15.1	12.7	15.7	0.2694	Two tailed unpaired Student’s t-test	21.3	21.2	19.8	21.2	20.3	24.6	24.3	23.1	22.7	23.3	0.0003	Two tailed unpaired Student’s t-test
			120	7.4	6.4	6.2	9.9	8.4	11.7	7.2	8.2	7.3	12.2	0.2332	Two tailed unpaired Student’s t-test	16.2	14.4	17.8	15.9	13.8	18.9	19.6	20.2	17	15.8	0.0388	Two tailed unpaired Student’s t-test
			ITT	WT-NC					LKO-NC							WT-HFD					LKO-HFD
			0	7.4	7.3	8.3	8.7	9.2	7.6	8.3	9.2	7.8	8.2	0.9329	Two tailed unpaired Student’s t-test	13.3	12.3	10.6	11.1	11.4	14.4	14.8	14.4	13.9	13.7	0.0013	Two tailed unpaired Student’s t-test
			30	4.3	5.2	4.6	4.8	5.6	4.3	5.2	3.8	4.8	5	0.435	Two tailed unpaired Student’s t-test	11.2	10.8	10.2	9.8	9.6	15.6	12.8	11.6	12.3	11.9	0.012	Two tailed unpaired Student’s t-test
			60	4.2	5.3	4.5	4.6	5.3	4.2	5.3	4	4.2	4.6	0.3479	Two tailed unpaired Student’s t-test	9.6	11.3	9	8.6	7.8	11.8	10.2	13	12.6	13.6	0.0071	Two tailed unpaired Student’s t-test
			90	5.2	5.6	4.8	5.2	5.6	4.8	5.6	4.6	4.8	5.6	0.4676	Two tailed unpaired Student’s t-test	11.6	10.8	10.6	9.2	9.8	12.8	14.2	11.2	12.3	13.2	0.0068	Two tailed unpaired Student’s t-test
			120	7.4	6.4	6.2	8.7	8.4	8.7	7.2	8.2	7.3	9.2	0.3049	Two tailed unpaired Student’s t-test	13.6	12.3	12.2	10.9	13.8	15.6	14.8	13.9	15.8	15.8	0.0036	Two tailed unpaired Student’s t-test
				Note: *p<0.05, **p<0.01, ***p<0.001, ****p<0.0001
