# Supplementary material for: PPDPF alleviates hepatic steatosis through inhibition of mTOR signaling
Source: Nat Commun. 2021 May 24;12:3059. doi: 10.1038/s41467-021-23285-8 (PMC8144412; doi:10.1038/s41467-021-23285-8)
Supplement: Supplementary file 5 — Supplementary Data 2 [file 41467_2021_23285_MOESM5_ESM.xlsx]

## Sheet: Sheet1
	Fig.8f GTT	AAV8-con-NC			AAV8-PPDPF-NC			p-value		AAV8-con-HFD			AAV8-PPDPF-HFD				p-value
	0	10.8	8.6	10.2	9.8	7.2	10.6	0.6134	Two tailed unpaired Student’s t-test	14.2	13.6	13.9	12.2	10.6	11.6	12.8	0.0146	Two tailed unpaired Student’s t-test
	30	16.6	17.8	18.2	16.2	16.9	17.3	0.2736	Two tailed unpaired Student’s t-test	24.2	23.8	25.9	22.1	20.6	21.2	19.8	0.0053	Two tailed unpaired Student’s t-test
	60	15.2	14.6	14.2	15.8	15.2	14.6	0.3035	Two tailed unpaired Student’s t-test	22.1	20.6	23.6	20.2	18.6	17.8	16.9	0.0196	Two tailed unpaired Student’s t-test
	90	12.2	11.8	13.6	12.8	13.6	12.2	0.6496	Two tailed unpaired Student’s t-test	20.8	18.5	20.3	18.2	16.3	15.6	14.2	0.0212	Two tailed unpaired Student’s t-test
	120	10.2	8.3	9.8	7.4	8.6	9.2	0.2578	Two tailed unpaired Student’s t-test	15.2	18.6	17.8	14.3	15.3	12.6	13.8	0.032	Two tailed unpaired Student’s t-test
	Fig.8g ITT	AAV8-con-NC			AAV8-PPDPF-NC					AAV8-con-HFD			AAV8-PPDPF-HFD
	0	7.6	8.3	9.2	7.4	7.3	8.3	0.2807	Two tailed unpaired Student’s t-test	14.4	14.8	14.4	13.3	12.3	10.6	11.2	0.0133	Two tailed unpaired Student’s t-test
	30	4.3	5.2	3.8	4.3	5.2	4.6	0.6135	Two tailed unpaired Student’s t-test	13.6	12.8	11.6	11.2	10.8	10.2	9.3	0.0209	Two tailed unpaired Student’s t-test
	60	4.2	5.3	4	4.2	5.3	4.5	0.7649	Two tailed unpaired Student’s t-test	13.6	12	13	11.2	9.6	9	9.2	0.007	Two tailed unpaired Student’s t-test
	90	4.8	5.6	4.6	5.2	5.6	4.8	0.6291	Two tailed unpaired Student’s t-test	11.2	12.3	13.6	10.6	11.2	10.8	10.6	0.0486	Two tailed unpaired Student’s t-test
	120	8.7	7.2	8.2	7.4	6.4	6.2	0.0767	Two tailed unpaired Student’s t-test	15.6	14.8	13.9	13.6	12.3	12.2	12.6	0.0134	Two tailed unpaired Student’s t-test
		Note: *p<0.05, **p<0.01, ***p<0.001, ****p<0.0001
