# Supplementary material for: PPDPF alleviates hepatic steatosis through inhibition of mTOR signaling
Source: Nat Commun. 2021 May 24;12:3059. doi: 10.1038/s41467-021-23285-8 (PMC8144412; doi:10.1038/s41467-021-23285-8)
Supplement: Supplementary file 6 — Supplementary Data 3 [file 41467_2021_23285_MOESM6_ESM.xlsx]

## Sheet: Sheet1
Supplementary Fig.4c
		WT+DMSO			WT+Torin1 2h			p-value		LKO+DMSO			LKO+Torin1 2h			p-value
	SREBP1	0.752218	1.0042	1.24562	0.828455	0.793707	0.671955	0.1911	Two tailed unpaired Student’s t-test	1.40003	1.55671	1.63555	1.16814	1.06257	0.881851	0.0105	Two tailed unpaired Student’s t-test
	FASN	0.676101	1.10133	1.21815	0.841188	0.624863	0.78343	0.2326	Two tailed unpaired Student’s t-test	1.41494	1.84789	1.60869	1.60454	0.965989	1.59921	0.3958	Two tailed unpaired Student’s t-test
	ACLY	0.788167	0.989184	1.21758	0.87953	0.609155	0.58457	0.1201	Two tailed unpaired Student’s t-test	1.89325	2.10004	1.7861	1.47563	1.37339	0.928704	0.0253	Two tailed unpaired Student’s t-test
	PPARG	0.824047	0.92086	1.26967	1.14598	1.2388	0.685223	0.9366	Two tailed unpaired Student’s t-test	1.78685	1.43049	1.65315	1.15767	1.23428	1.07161	0.0147	Two tailed unpaired Student’s t-test
	ME	0.819154	0.934822	1.23182	0.703455	0.696839	1.14072	0.482	Two tailed unpaired Student’s t-test	2.0957	1.8861	1.69938	1.77465	1.52542	1.2657	0.1166	Two tailed unpaired Student’s t-test
		WT+DMSO			WT+Torin1 18h			p-value		LKO+DMSO			LKO+Torin1 18h			p-value
	SREBP1	0.752218	1.0042	1.24562	0.428455	0.693707	0.371955	0.0443	Two tailed unpaired Student’s t-test	1.60003	1.95671	2.03555	1.26814	1.36257	0.881851	0.0252	Two tailed unpaired Student’s t-test
	FASN	0.676101	1.10133	1.21815	0.441188	0.524863	0.28343	0.0315	Two tailed unpaired Student’s t-test	1.91494	1.84789	2.20869	1.40454	0.865989	0.799212	0.012	Two tailed unpaired Student’s t-test
	ACLY	0.788167	0.989184	1.21758	0.27953	0.409155	0.38457	0.0079	Two tailed unpaired Student’s t-test	1.89325	1.50004	2.0861	0.575627	0.473394	0.828704	0.004	Two tailed unpaired Student’s t-test
	PPARG	0.824047	0.92086	1.26967	0.345984	0.2388	0.385223	0.0087	Two tailed unpaired Student’s t-test	1.78685	1.43049	1.65315	0.557669	0.43428	0.271613	0.0008	Two tailed unpaired Student’s t-test
	ME	0.819154	0.934822	1.23182	0.603455	0.396839	0.540722	0.0247	Two tailed unpaired Student’s t-test	1.6957	1.8861	2.09938	0.77465	0.625421	1.3657	0.0188	Two tailed unpaired Student’s t-test
	Note: *p<0.05, **p<0.01, ***p<0.001, ****p<0.0001
