# Supplementary material for: PPDPF alleviates hepatic steatosis through inhibition of mTOR signaling
Source: Nat Commun. 2021 May 24;12:3059. doi: 10.1038/s41467-021-23285-8 (PMC8144412; doi:10.1038/s41467-021-23285-8)
Supplement: Supplementary file 7 — Supplementary Data 4 [file 41467_2021_23285_MOESM7_ESM.xlsx]

## Sheet: Sheet1
	Supplementary Fig. 7c
	8M Realtime PCR	a	b	c	d	p-Value		Two tailed unpaired Student’s t-test	Supplementary Fig. 7f
	SREBP1	WT+con	LKO+con	LKO+PPDPF	LKO+PPDPF mut	ab	bc		HFD 3M Realtime PCR					p-Value		Two tailed unpaired Student’s t-test
		0.76	2.13	0.31	1.71	0.0013	<0.0001		SREBP1	WT+con	LKO+con	LKO+PPDPF	LKO+PPDPF mut	ab	bc
		1.13	1.63	0.56	1.95					1.11	1.95	0.24	1.06	0.0003	<0.0001
		1.25	1.96	0.53	1.93					1.18	1.38	0.51	2.02
		1.32	1.65	0.32	1.31					0.82	1.85	0.79	1.19
		0.54	2.08	0.48	1.56					0.88	1.77	0.59	1.71
										1.01	1.68	0.65	1.68
						p-Value		Two tailed unpaired Student’s t-test
	FASN	WT+con	LKO+con	LKO+PPDPF	LKO+PPDPF mut	ab	bc		FASN	WT+con	LKO+con	LKO+PPDPF	LKO+PPDPF mut	p-Value		Two tailed unpaired Student’s t-test
		1.12	1.38	0.62	1.62	0.0028	0.0004			1	1.86	0.32	1.38	ab	bc
		0.92	1.88	0.89	1.77					1.32	1.72	0.69	1.58	0.0018	<0.0001
		1.03	1.57	0.98	1.06					0.64	1.39	0.23	1.36
		1.26	1.49	0.32	1.67					1.14	1.64	0.15	0.98
		0.67	2.02	0.56	1.44					0.9	1.56	0.46	1.26
						p-Value		Two tailed unpaired Student’s t-test
	ACLY	WT+con	LKO+con	LKO+PPDPF	LKO+PPDPF mut	ab	bc		ACLY	WT+con	LKO+con	LKO+PPDPF	LKO+PPDPF mut	p-Value		Two tailed unpaired Student’s t-test
		1.08	1.52	0.53	1.63	0.0042	<0.0001			0.89	1.65	0.68	1.77	ab	bc
		0.65	1.92	0.56	1.86					1.03	1.36	0.71	1.18	0.0045	<0.0001
		1.17	1.24	0.74	1.59					1.35	1.89	0.34	1.73
		1.21	1.63	0.49	1.2					0.79	1.28	0.49	1.03
		0.89	1.86	0.63	1.63					0.94	1.73	0.52	1.54
						p-Value		Two tailed unpaired Student’s t-test
	PPARG	WT+con	LKO+con	LKO+PPDPF	LKO+PPDPF mut	ab	bc		PPARG	WT+con	LKO+con	LKO+PPDPF	LKO+PPDPF mut	p-Value		Two tailed unpaired Student’s t-test
		0.93	1.68	0.32	1.84	0.0037	<0.0001			0.91	1.48	0.73	1.86	ab	bc
		0.84	1.29	0.53	1.09					1.37	1.95	0.74	1.11	0.0019	<0.0001
		1.23	1.82	0.64	1.51					0.75	1.5	0.41	1.75
		1.35	1.93	0.69	0.94					1.16	2.02	0.61	0.95
		0.65	2.12	0.72	1.26					0.81	1.69	0.38	1.36
						p-Value		Two tailed unpaired Student’s t-test
	ME	WT+con	LKO+con	LKO+PPDPF	LKO+PPDPF mut	ab	bc		ME	WT+con	LKO+con	LKO+PPDPF	LKO+PPDPF mut	p-Value		Two tailed unpaired Student’s t-test
		0.91	1.86	0.69	1.83	0.0028	<0.0001			0.73	1.47	0.43	1.61	ab	bc
		0.95	1.71	0.31	1.75					0.79	1.87	0.75	1.94	0.0057	<0.0001
		1.23	1.32	0.89	1.26					0.93	1.36	0.36	1.72
		1.31	1.66	0.36	1.38					1.45	1.62	0.32	1.83
		0.6	1.78	0.59	1.45					1.1	1.58	0.62	1.46
		Note: *p<0.05, **p<0.01, ***p<0.001, ****p<0.0001
