# Supplementary material for: PPDPF alleviates hepatic steatosis through inhibition of mTOR signaling
Source: Nat Commun. 2021 May 24;12:3059. doi: 10.1038/s41467-021-23285-8 (PMC8144412; doi:10.1038/s41467-021-23285-8)
Supplement: Supplementary file 9 — Source data [file 41467_2021_23285_MOESM9_ESM.xlsx]

## Sheet: Fig1
Fig.1a	weight(g)				Fig.1e	liver TG(mmol/g protein)
	WT	LKO				WT	LKO
	36.7	38.8				0.210624	0.55172
	34.2	42.2				0.334031	0.711478
	30.9	44.1				0.28825	0.887189
	28	40.9				0.326656	1.0874
	36.2	40.2				0.713186	1.34666
	31.2	39.5				0.278046	0.899782
Fig.1b	liver weight/body weight				Fig.1f	liver NEFA(umol/g)
	WT	LKO				WT	LKO
	0.0520436	0.0535545				17.6	22.8
	0.05	0.0689796				18.8	22.6
	0.0441989	0.0613333				15.3	30.8
	0.0384615	0.0690029				22.6	24.9
	0.0523112	0.0523569				16.6	24.6
	0.0366888	0.0710431				17.5	27.4
Fig.1g
	WT	LKO			WT	LKO			WT	LKO
SREBP1	0.690961	1.6491		PPARA	1.22632	1.23485		CD36	1.4415	1.64441
	0.327979	1.87472			0.38139	1.18866			0.654094	2.0175
	0.542117	1.64339			0.709237	1.69859			0.538706	1.61057
	1.57099	1.27156			1.1014	1.45835			0.960974	1.0589
	1.90089	1.84891			1.59587	0.770753			1.59944	2.39093
	0.967059	2.00928			0.985782	1.65214			0.805284	0.762435
	WT	LKO			WT	LKO			WT	LKO
FASN	0.796788	1.58806		EHHADH	1.19883	1.38667		FABP1	1.1775	1.16129
	0.203383	3.28813			0.243438	1.16089			0.220023	1.80795
	0.408177	1.53397			0.871533	1.13704			0.850112	0.42212
	2.07379	1.16657			0.850644	0.381995			0.740065	1.29749
	1.62143	2.26148			1.68954	1.39632			1.867	1.3386
	0.896433	2.50059			1.14602	1.39632			1.1453	1.62192
	WT	LKO			WT	LKO			WT	LKO
ACLY	1.05627	1.18425		MCAD	1.15987	0.84175		APOE	1.25198	1.06379
	0.114544	2.10523			0.194314	1.56533			0.508461	1.47346
	0.474335	1.18016			0.73025	1.3486			0.648064	1.77671
	1.21755	1.62426			1.01148	1.29366			0.939008	1.23047
	1.40345	1.93051			1.78567	0.341857			1.50442	1.39398
	1.73385	2.73963			1.11842	1.32543			1.14807	1.38348
	WT	LKO			WT	LKO			WT	LKO
ME	1.35493	1.87023		ACOX1	1.19211	1.65121		APOA1	0.944876	0.985001
	0.304226	1.50338			0.176596	2.01185			0.177169	1.20848
	0.71609	1.99061			0.878749	2.05412			0.608444	1.01974
	1.25546	1.48783			0.875708	0.286881			0.839846	0.893907
	1.13541	2.13349			1.72133	1.39815			1.43216	1.27297
	1.23389	1.13945			1.1555	1.83213			1.9975	0.968079
	WT	LKO			WT	LKO			WT	LKO
PPARG	0.859158	1.60324		ACAD1	1.10848	1.19216		APOB	1.15508	0.813941
	0.15943	3.77374			0.37987	1.7821			0.357991	1.074
	0.740204	2.65			0.834266	1.54604			0.593778	1.02669
	1.08748	1.66555			1.03784	0.800281			0.928515	1.18345
	2.15995	1.71237			1.6977	1.47282			1.39764	1.43694
	0.993777	3.4846			0.941856	1.62291			1.56699	1.1471
					WT	LKO
				ECH1	1.15018	0.856697
					0.337242	1.39654
					0.745798	1.59312
					1.0402	0.420098
					1.84275	1.31664
					0.88384	1.41603

## Sheet: Fig2
Fig.2a
weeks	PPDPF-WT-NC					PPDPF-LKO-NC
0	20.1	22.6	22.5	20.3	20.5	20.4	19.5	19.6	20	20.6
4	26.4	29.7	26.4	27.7	28.4	26.8	28.6	26.4	27.4	27.8
8	30.1	32.6	35.6	31.3	32.6	34.3	35.8	33	33.4	37.2
16	31.9	32.8	35.6	41.3	34.4	35.4	34.2	38.5	38.1	36.2
	PPDPF-WT-HFD					PPDPF-LKO-HFD
0	21.2	20	18.3	20.5	21	20.6	21.2	21.5	20.8	22.1
4	37	36.4	36	43.8	37.2	40.5	36.4	32.8	35.3	38.2
8	51.2	42.5	48.9	42.4	52.2	42.2	48.7	48.8	52.2	44
16	52.9	54.6	52.1	55.9	55.4	60.4	50.8	55.7	56.2	53.4
Fig.2b
	WT						LKO
Chow diet	1.4	1.2	1.5	1.3	1.1	1.6	1.4	1.7	1.5	1.3	1.35	1.6
HFD	1.68	1.86	1.58	1.79	1.73	1.52	2.34	1.98	1.88	1.89	2.09	1.79
Fig.2c
	WT						LKO
Chow diet	0.153162	0.230802	0.304314	0.233579	0.352636	0.223655	0.397976	0.280541	0.36113	0.33901	0.279077	0.35226
HFD	0.375597	0.375325	0.251109	0.376209	0.365892	0.283695	0.502422	0.442964	0.392213	0.463949	0.667782	0.889426
Fig.2d
	WT						LKO
Chow diet	12.3	15.6	13.8	11.3	14.2	12.3	13.5	15.7	18.9	14.5	20.2	13.8
HFD	39.8	40.2	46.3	50.7	48.6	49.3	52.1	62.3	64.3	56.9	61.2	52.6
Fig.2e
GTT	WT-NC					LKO-NC					WT-HFD					LKO-HFD
0	9.4	7.3	10.3	8.7	11.8	10.1	8.3	9.2	9.8	11.8	13.3	9.6	10.6	11.1	11.4	14.4	12.2	14.4	12.8	13.7
30	19.3	19.7	15.8	16.1	16.8	16.3	20.1	21.5	19.6	18.3	26.2	23.9	22.2	24.3	23.8	28.8	26.4	25.9	25.2	27.2
60	15.8	16.7	19.1	15.4	15.1	20.2	20.7	20.7	14.1	16.1	24.6	22.4	20.6	22.3	23.2	26.3	25.5	24.5	24.6	25.3
90	13.2	11.1	14.8	14.4	13.2	14.2	13.9	15.1	12.7	15.7	21.3	21.2	19.8	21.2	20.3	24.6	24.3	23.1	22.7	23.3
120	7.4	6.4	6.2	9.9	8.4	11.7	7.2	8.2	7.3	12.2	16.2	14.4	17.8	15.9	13.8	18.9	19.6	20.2	17	15.8
ITT	WT-NC					LKO-NC					WT-HFD					LKO-HFD
0	7.4	7.3	8.3	8.7	9.2	7.6	8.3	9.2	7.8	8.2	13.3	12.3	10.6	11.1	11.4	14.4	14.8	14.4	13.9	13.7
30	4.3	5.2	4.6	4.8	5.6	4.3	5.2	3.8	4.8	5	11.2	10.8	10.2	9.8	9.6	15.6	12.8	11.6	12.3	11.9
60	4.2	5.3	4.5	4.6	5.3	4.2	5.3	4	4.2	4.6	9.6	11.3	9	8.6	7.8	11.8	10.2	13	12.6	13.6
90	5.2	5.6	4.8	5.2	5.6	4.8	5.6	4.6	4.8	5.6	11.6	10.8	10.6	9.2	9.8	12.8	14.2	11.2	12.3	13.2
120	7.4	6.4	6.2	8.7	8.4	8.7	7.2	8.2	7.3	9.2	13.6	12.3	12.2	10.9	13.8	15.6	14.8	13.9	15.8	15.8
Fig.2g
		WT-HFD						LKO-HFD
	SREBP1	0.820968	0.550468	1.75167	0.782086	1.19643	0.89838	1.38601	1.56725	1.61894	1.64573	1.9074	2.1258
	FASN	0.793687	0.928715	1.38189	0.567742	1.37552	0.95245	1.72107	1.09428	1.09301	2.29736	1.7882	2.31335
	ACLY	0.58314	0.546609	1.33661	0.693474	2.12174	0.718429	1.80073	2.25288	1.83138	1.88154	2.62996	1.9719
	PPARG	0.832762	0.764529	0.999521	0.575402	2.08393	0.743853	3.87317	2.44992	3.84162	3.5479	3.93691	4.34873
	ME	1.36531	1.26216	0.490581	0.465192	1.88239	0.534365	2.01284	1.55032	1.64061	2.79445	1.06135	2.71803
Fig.2h	WT	LKO
	1.17234	0.002761
	1.19421	0.008447
	0.919796	0.007388
	0.762805	0.004785
	0.775242	0.005864
	1.17236	0.008141
Fig.2j	WT-BSA	LKO-BSA	WT-PA	LKO-PA
	0.467417	0.580381	0.667369	1.02366
	0.426259	0.655392	0.625623	0.923654
	0.376206	0.560259	0.485621	0.886549
Fig.2K
	WT						LKO
SREBP1	0.892849	0.927544	0.883614	1.07536	0.980434	1.22815	2.0655	1.64318	2.04887	1.44877	1.75705	0.901141
FASN	0.989681	0.962619	1.08676	0.869585	0.800182	1.29092	1.22126	1.34261	2.12879	1.70338	2.61184	3.6937
ACLY	1.21952	0.79442	0.696393	1.21952	1.22375	0.865321	1.68526	3.13393	2.3048	2.96831	3.66287	1.27867
PPARr	0.83	0.77	1.12	1.02	1.05	1.21	2.75	2.1	1.44	2.04	1.89	2.53
ME	1.40845	0.624502	0.517912	1.40845	0.716537	1.3187	2.11518	2.33073	2.57121	3.23204	4.3043	1.28116

## Sheet: Fig3
Fig.3a
	WT+con	LKO+con	LKO+PPDPF
	38.2	50	34.5
	41	48.9	36.9			Fig.3f		WT+con						LKO+con						LKO+PPDPF
	42.2	43.7	34.9				SREBP1	1.42443	1.2745	0.639464	0.626299	1.15264	0.882664	1.56	1.89	2.63	3.14	2.29	3.72	0.757825	2.37008	1.42893	2.22675	1.57455	1.28782
	41.9	41.6	36.9				FASN	1.17906	1.22488	0.819399	1.33574	0.559666	0.881259	3.85743	1.63313	2.18501	2.62558	2.72761	1.31279	1.1508	0.581414	1.4119	0.654125	0.375696	0.741048
	43.2	53.9	38.5				ACLY	1.69031	0.921648	1.02618	0.725621	0.937758	0.698479	1.00506	1.61442	2.65238	1.15052	2.06664	1.81792	0.957462	1.02974	1.23282	0.502532	1.01909	0.504277
	41.8	48.2	37.9				PPARG	1.45351	1.34215	1.1971	0.989792	0.855325	0.562121	1.45778	1.76215	1.64493	1.95917	1.69883	1.11337	1.54508	1.02423	0.689941	0.972348	1.57086	0.949042
	37.1	44.4	28.4				ME	1.27768	1.03421	0.912896	1.21295	1.07812	0.484149	1.1046	2.87492	0.988643	1.90332	1.62847	1.6005	1.06697	0.193247	0.612814	0.82847	0.40571	1.11614
	38.9
Fig.3b	WT+con	LKO+con	LKO+PPDPF
	1.78	3.15	1.76
	1.9	3.16	1.96
	1.9	1.78	1.73
	1.7	1.88	2.16
	2.02	3.55	1.72
	1.87	2.72	1.68
	1.58	2.17	1.54
	1.61
Fig.3c	WT+con	LKO+con	LKO+PPDPF
	0.320624	0.65172	0.220624
	0.240307	0.811478	0.340307
	0.28825	1.08719	0.19825
	0.226656	0.887399	0.206656
	0.513185	1.24666	0.313186
	0.446892	1.16987	0.321655
	0.164569	0.752369	0.265489
	0.456988
Fig.3d	WT+con	LKO+con	LKO+PPDPF
	15.8	21.5	16.7
	18.8	24.3	17.6
	16.3	31.2	14.3
	19.6	27.8	12.6
	19.9	30.6	17.6
	16.5	22.8	13.7
	16.2	25.8
	17.2

## Sheet: Fig6
Fig.6a
8M Liver TG	WT+con	LKO+con	LKO+PPDPF	LKO+PPDPF mut
	0.23	1.12	0.33	1.11
	0.36	1.35	0.42	1.25
	0.46	0.83	0.66	1.36
	0.55	1.23	0.53	0.98
	0.62	1.31	0.29	1.43
Fig.6b
8M Liver NEFA	WT+con	LKO+con	LKO+PPDPF	LKO+PPDPF mut
	22.3	33.6	25.6	38.9
	18.9	36.4	23.8	35.6
	20.6	37.8	26.7	37.8
	23.5	40.6	26.5	40.6
	25.3	35.6	28.9	36.1
Fig.6e
HFD3M Liver TG	WT+con	LKO+con	LKO+PPDPF	LKO+PPDPF mut
	0.56	1.66	1.12	2.12
	0.67	2.07	0.86	1.67
	0.48	1.78	0.73	1.78
	0.52	2.26	0.66	2.02
	0.78	1.83	0.76	1.84
Fig.6f
HFD3M Liver NEFA	WT+con	LKO+con	LKO+PPDPF	LKO+PPDPF mut
	45.6	60.6	48.6	60.3
	50.2	62.8	39.6	59.8
	38.9	58.7	50.3	56.6
	43.6	63.2	52.6	62.3
	42.8	61.2	47.6	58.3

## Sheet: Fig8
Fig.8a
Weight（g）	chow diet		HFD
	WT+con	WT+AAV-PPDPF	WT+con	WT+AAV-PPDPF
	30.2	34.1	47.2	44.5
	34.3	39	53.9	47.5
	30	30.2	51.3	45.6
	31.5	34.4	50.8	43.6
Fig.8b
Liver weight(g)	chow diet		HFD
	WT+con	WT+AAV-PPDPF	WT+con	WT+AAV-PPDPF
	1.62	2.12	2.31	1.82
	1.89	1.86	2.92	1.96
	1.53	1.73	2.25	2.02
	2.02	1.5	2.5	1.7
Fig.8c
Liver TG	chow diet		HFD
	WT+con	WT+AAV-PPDPF	WT+con	WT+AAV-PPDPF
	0.22	0.38	1.16	0.82
	0.28	0.36	1.48	1.06
	0.24	0.3	1.35	0.72
	0.29	0.23	1.26	0.67
Fig.8d
Liver NEFA	chow diet		HFD
	WT+con	WT+AAV-PPDPF	WT+con	WT+AAV-PPDPF
	15.6	15.7	73.2	39.8
	16.9	18.9	64.3	40.2
	17.8	20.2	65.9	46.3
	18.6	22.5	68.3	50.7
Fig.8f GTT	AAV8-con-NC			AAV8-PPDPF-NC			AAV8-con-HFD			AAV8-PPDPF-HFD
0	10.8	8.6	10.2	9.8	7.2	10.6	14.2	13.6	13.9	12.2	10.6	11.6	12.8
30	16.6	17.8	18.2	16.2	16.9	17.3	24.2	23.8	25.9	22.1	20.6	21.2	19.8
60	15.2	14.6	14.2	15.8	15.2	14.6	22.1	20.6	23.6	20.2	18.6	17.8	16.9
90	12.2	11.8	13.6	12.8	13.6	12.2	20.8	18.5	20.3	18.2	16.3	15.6	14.2
120	10.2	8.3	9.8	7.4	8.6	9.2	15.2	18.6	17.8	14.3	15.3	12.6	13.8
Fig.8g ITT	AAV8-con-NC			AAV8-PPDPF-NC			AAV8-con-HFD			AAV8-PPDPF-HFD
0	7.6	8.3	9.2	7.4	7.3	8.3	14.4	14.8	14.4	13.3	12.3	10.6	11.2
30	4.3	5.2	3.8	4.3	5.2	4.6	13.6	12.8	11.6	11.2	10.8	10.2	9.3
60	4.2	5.3	4	4.2	5.3	4.5	13.6	12	13	11.2	9.6	9	9.2
90	4.8	5.6	4.6	5.2	5.6	4.8	11.2	12.3	13.6	10.6	11.2	10.8	10.6
120	8.7	7.2	8.2	7.4	6.4	6.2	15.6	14.8	13.9	13.6	12.3	12.2	12.6
Fig.8h
Realtime PCR
		HFD
		WT+con				WT+AAV-PPDPF
	SREBP1	1.33	1.09	0.77	0.81	0.7	0.52	0.46	0.5
	FASN	1.18	1.62	0.58	0.62	0.38	0.22	0.31	0.52
	ACLY	1.32	1.31	0.72	0.65	0.55	0.47	0.38	0.42
	PPARG	1.35	1.26	0.84	0.55	0.21	0.4	0.26	0.24
	ME	1.12	1.51	0.61	0.76	0.42	0.56	0.48	0.38

## Sheet: Extended Fig1
Supplementary Fig. 1a
	WT	LKO
	1	0.0174576
	1.50525	0.0197774
	0.632878	0.0212705
	0.849685	0.0307131
Supplementary Fig. 1c	WT	LKO
	0.447551	1.21102
	0.465102	1.02673
	0.640612	0.728367
	0.438775	0.860021
	0.328367	1.10571
	0.560012	1.49184

## Sheet: Extended Fig2
Supplementary Fig. 2a
Supplementary Fig. 2b
	HFD-WT-16W	HFD-LKO-16W
	0.545769	0.803769
	0.643462	0.962538
	0.446538	0.942692
	0.615231	0.694615
	0.446538	0.942692
	0.545769	0.843462

## Sheet: Extended Fig3
Supplementary Fig. 3a
weight(g)	WT+AAV-con	LKO+AAV-con	LKO+AAV-PPDPF
	38.2	50	34.5
	41	48.9	36.9
	42.2	43.7	34.9
	41.9	41.6	36.9
	41.8	53.9	38.5
	37.1	48.2	37.9
Supplementary Fig. 3b
Liver weight(g)	WT+AAV-con	LKO+AAV-con	LKO+AAV-PPDPF
	1.78	3.15	1.58
	1.7	3.16	1.96
	2.02	3.55	1.73
	1.58	2.72	2.16
	1.23	2.26	1.66
	1.46	2.38	1.49
Supplementary Fig. 3c
Liver TG(mmol/g protein)	WT+AAV-con	LKO+AAV-con	LKO+AAV-PPDPF
	0.520624	1.05172	0.420624
	0.440307	1.31148	0.540307
	0.38825	1.28719	0.69825
	0.426656	1.1874	0.406656
	0.613186	1.44666	0.613186
	0.523645	1.56235	0.485612
Supplementary Fig. 3d
Liver NEFA(mmol/g )	WT+AAV-con	LKO+AAV-con	LKO+AAV-PPDPF
	32.3	62.1	48.6
	40.2	58.9	42.6
	36.9	48.6	35.9
	38.4	50.3	32.3
	41.2	52.9	40.8
	35.6	49.3	36.7
Supplementary Fig. 3f
Realtime PCR
SREBP1	WT+AAV-con	LKO+AAV-con	LKO+AAV-PPDPF
	1.63	2.86	0.96
	0.74	2.42	1.03
	1.09	2.65	1.23
	0.54	3.26	0.5
FASN	WT+AAV-con	LKO+AAV-con	LKO+AAV-PPDPF
	1.53	2.86	1.38
	0.84	2.46	1.66
	1.29	2.65	1.26
	0.34	2.92	2.05
ACLY	WT+AAV-con	LKO+AAV-con	LKO+AAV-PPDPF
	1.51	1.86	1.12
	0.86	2.16	1.38
	1.19	2.01	1.26
	0.44	2.32	2.05
PPARG	WT+AAV-con	LKO+AAV-con	LKO+AAV-PPDPF
	1.55	2.26	1.32
	0.82	2.02	1.48
	1.27	1.96	1.16
	0.36	2.42	2.05
ME	WT+AAV-con	LKO+AAV-con	LKO+AAV-PPDPF
	1.65	1.86	1.02
	0.42	1.66	0.66
	1.17	1.56	0.82
	0.46	2.02	1.16

## Sheet: Extended Fig4
Supplementary Fig.4c
		WT+DMSO			WT+Torin1 2h			LKO+DMSO			LKO+Torin1 2h
	SREBP1	0.752218	1.0042	1.24562	0.828455	0.793707	0.671955	1.40003	1.55671	1.63555	1.16814	1.06257	0.881851
	FASN	0.676101	1.10133	1.21815	0.841188	0.624863	0.78343	1.41494	1.84789	1.60869	1.60454	0.965989	1.59921
	ACLY	0.788167	0.989184	1.21758	0.87953	0.609155	0.58457	1.89325	2.10004	1.7861	1.47563	1.37339	0.928704
	PPARG	0.824047	0.92086	1.26967	1.14598	1.2388	0.685223	1.78685	1.43049	1.65315	1.15767	1.23428	1.07161
	ME	0.819154	0.934822	1.23182	0.703455	0.696839	1.14072	2.0957	1.8861	1.69938	1.77465	1.52542	1.2657
		WT+DMSO			WT+Torin1 18h			LKO+DMSO			LKO+Torin1 18h
	SREBP1	0.752218	1.0042	1.24562	0.428455	0.693707	0.371955	1.60003	1.95671	2.03555	1.26814	1.36257	0.881851
	FASN	0.676101	1.10133	1.21815	0.441188	0.524863	0.28343	1.91494	1.84789	2.20869	1.40454	0.865989	0.799212
	ACLY	0.788167	0.989184	1.21758	0.27953	0.409155	0.38457	1.89325	1.50004	2.0861	0.575627	0.473394	0.828704
	PPARG	0.824047	0.92086	1.26967	0.345984	0.2388	0.385223	1.78685	1.43049	1.65315	0.557669	0.43428	0.271613
	ME	0.819154	0.934822	1.23182	0.603455	0.396839	0.540722	1.6957	1.8861	2.09938	0.77465	0.625421	1.3657

## Sheet: Extended Fig5
Supplementary Fig. 5a
weight(g)	WT+Vehicle	LKO+Vehicle	WT+Rapamycin	LKO+Rapamycin
	40.1	42.6	35.6	32.8
	35.7	43.2	33.2	33.2
	38.3	39.2	35.2	34.3
	39	45.9	34.3	34.5
Supplementary Fig. 5b
Liver weight(g)	WT+Vehicle	LKO+Vehicle	WT+Rapamycin	LKO+Rapamycin
	1.74	2.05	1.8	1.5
	1.8	2.1	1.9	1.6
	1.6	2.2	1.5	1.6
	1.9	2	1.6	1.7
Supplementary Fig. 5c
Liver TG(mmol/g protein)	WT+Vehicle	LKO+Vehicle	WT+Rapamycin	LKO+Rapamycin
	0.43	0.96	0.28	0.27
	0.34	0.73	0.36	0.38
	0.52	0.89	0.22	0.42
	0.32	1.23	0.32	0.22
Supplementary Fig. 5d
Liver NEFA(mmol/g )	WT+Vehicle	LKO+Vehicle	WT+Rapamycin	LKO+Rapamycin
	22.3	32.6	16.3	22.3
	17.8	40.5	16.5	26.6
	21.2	34.6	15.3	24.3
	20.6	31.2	20.3	22.6
Supplementary Fig. 5f
SREBP1	WT+Vehicle	LKO+Vehicle	WT+Rapamycin	LKO+Rapamycin
	1.39	1.86	0.55	0.81
	1.22	1.26	0.43	0.47
	0.98	2.24	1.18	0.58
	1.4	1.32	0.81	0.48
FASN	WT+Vehicle	LKO+Vehicle	WT+Rapamycin	LKO+Rapamycin
	0.88	1.71	0.28	0.44
	1.63	1.66	0.44	0.43
	1.15	2.75	1.25	0.58
	1.33	2.12	1.49	0.25
ACLY	WT+Vehicle	LKO+Vehicle	WT+Rapamycin	LKO+Rapamycin
	0.96	1.99	0.44	0.77
	0.95	1.26	1.03	0.58
	1.35	2.88	1.41	0.55
	1.74	1.44	1.33	0.34
	WT+Vehicle	LKO+Vehicle	WT+Rapamycin	LKO+Rapamycin
PPARG	1.35	3.27	0.48	0.67
	1.44	2.13	0.76	0.36
	1.25	3.4	0.79	0.49
	0.98	2.77	1.03	0.46
ME	WT+Vehicle	LKO+Vehicle	WT+Rapamycin	LKO+Rapamycin
	1.19	1.26	0.5	0.49
	1.6	1.36	0.57	0.69
	0.81	2.86	0.73	0.74
	1.42	2.12	1.62	0.25

[truncated: 5 more sheets: Extended Fig6, Extended Fig7, Extended Fig8, Extended Fig9, Extended Fig10]
